# Supplementary material for: Treatment with Paracetamol Can Interfere with the Intradialytic Optical Estimation in Spent Dialysate of Uric Acid but Not of Indoxyl Sulfate
Source: Toxins (Basel). 2022 Sep 1;14(9):610. doi: 10.3390/toxins14090610 (PMC9502103; doi:10.3390/toxins14090610)
Supplement: Supplementary file 1 [file toxins-14-00610-s001.zip]

Archive with 1 entries (1 files):
- toxins-1826802-supplementary.pdf
